# Supplementary material for: In Vitro Activities of Ceftazidime–Avibactam and Aztreonam–Avibactam at Different Inoculum Sizes of Extended-Spectrum β-Lactam-Resistant Enterobacterales Blood Isolates
Source: Antibiotics (Basel). 2021 Dec 5;10(12):1492. doi: 10.3390/antibiotics10121492 (PMC8698305; doi:10.3390/antibiotics10121492)
Supplement: Supplementary file 1 [file antibiotics-10-01492-s001.zip]

Archive with 2 entries (2 files):
- Supplement_table_s1.pdf
- Supplement_table_s2.xlsx
