# Supplementary material for: In Vitro Activities of Ceftazidime–Avibactam and Aztreonam–Avibactam at Different Inoculum Sizes of Extended-Spectrum β-Lactam-Resistant Enterobacterales Blood Isolates
Source: Antibiotics (Basel). 2021 Dec 5;10(12):1492. doi: 10.3390/antibiotics10121492 (PMC8698305; doi:10.3390/antibiotics10121492)
Supplement: Supplementary file 1 [file antibiotics-10-01492-s001.zip › Supplement_table_s2.xlsx]

## Sheet: Sheet
Supplementary Table S2. Antimicrobial susceptibilities of extended β-lactam-resistant E. coli and K. pneumoniae isolates determined by a MicroScan Walk-Away plus System using Neg Combo Panel Type 72
Isolates No.	Species	AMP1	AMP2	TIM1	TIM2	TZP1	TZP2	FOX1	FOX2	CXM1	CXM2	CAZ1	CAZ2	CTX1	CTX2	FEP1	FEP2	AZT1	AZT2	MEM1	MEM2	IPM1	IPM2	SAM1	SAM2	AMK1	AMK2	CFZ1	CFZ2	CST1	CST2	CIP1	CIP2	ERT1	ERT2	GEN1	GEN2	LVX1	LVX2	TMP/SMX1	TMP/SMX2	TET1	TET2	TOB1	TOB2
1	Escherichia coli	>16	R	≤16	S	≤16	S	≤8	S	>16	R	≤1	S	>32	R	>16	R	≤4	S	≤1	S	≤1	S	>16/8	R	≤16	S	>4	R	≤2	S	>2	R	≤0.5	S	>8	R	>4	R	≤2/38	S	≤4	S	8	I
2	Escherichia coli	>16	R	≤16	S	≤16	S	>16	R	>16	R	≤1	S	>32	R	>16	R	≤4	S	≤1	S	≤1	S	>16/8	R	≤16	S	>4	R	≤2	S	>2	R	≤0.5	S	≤4	S	>4	R	>2/38	R	>8	R	≤4	S
3	Escherichia coli	>16	R	64	I	≤16	S	≤8	S	>16	R	4	S	>32	R	>16	R	>16	R	≤1	S	≤1	S	>16/8	R	≤16	S	>4	R	≤2	S	>2	R	≤0.5	S	>8	R	>4	R	>2/38	R	>8	R	>8	R
4	Escherichia coli	>16	R	≤16	S	≤16	S	16	I	>16	R	>16	R	>32	R	>16	R	>16	R	≤1	S	≤1	S	≤8/4	S	≤16	S	>4	R	≤2	S	>2	R	1	I	≤4	S	>4	R	≤2/38	S	>8	R	≤4	S
5	Escherichia coli	>16	R	64	I	≤16	S	>16	R	>16	R	16	R	>32	R	>16	R	>16	R	≤1	S	≤1	S	>16/8	R	≤16	S	>4	R			>2	R	≤0.5	S	≤4	S	>4	R	≤2/38	S	≤4	S	≤4	S
6	Escherichia coli	>16	R	≤16	S	≤16	S	≤8	S	>16	R	≤1	S	>32	R	8	I	≤4	S	≤1	S	≤1	S	16/8	I	≤16	S	>4	R	≤2	S	>2	R	≤0.5	S	>8	R	>4	R	>2/38	R	>8	R	8	I
7	Escherichia coli	>16	R	≤16	S	≤16	S	≤8	S	>16	R	8	I	>32	R	>16	R	8	I	≤1	S	≤1	S	16/8	I	≤16	S	>4	R	≤2	S	≤1	S	≤0.5	S	>8	R	≤2	S	>2/38	R	>8	R	8	I
8	Escherichia coli	>16	R	64	I	≤16	S	>16	R	>16	R	>16	R	16	R	≤2	S	16	R	≤1	S	≤1	S	>16/8	R	≤16	S	>4	R	≤2	S	>2	R	≤0.5	S	>8	R	>4	R	>2/38	R	≤4	S	>8	R
9	Escherichia coli	>16	R	≤16	S	≤16	S	≤8	S	>16	R	≤1	S	>32	R	16	R	8	I	≤1	S	≤1	S	>16/8	R	≤16	S	>4	R	≤2	S	>2	R	≤0.5	S	≤4	S	>4	R	>2/38	R	≤4	S	≤4	S
10	Escherichia coli	>16	R	≤16	S	≤16	S	≤8	S	>16	R	16	R	>32	R	>16	R	>16	R	≤1	S	≤1	S	≤8/4	S	≤16	S	>4	R	≤2	S	>2	R	≤0.5	S	≤4	S	>4	R	≤2/38	S	>8	R	≤4	S
11	Escherichia coli	>16	R	≤16	S	≤16	S	≤8	S	>16	R	4	S	>32	R	8	I	8	I	≤1	S	≤1	S	≤8/4	S	≤16	S	>4	R	≤2	S	>2	R	≤0.5	S	≤4	S	>4	R	>2/38	R	>8	R	≤4	S
12	Escherichia coli	>16	R	64	I	≤16	S	16	I	>16	R	>16	R	>32	R	>16	R	>16	R	≤1	S	≤1	S	>16/8	R	≤16	S	>4	R	≤2	S	>2	R	1	I	≤4	S	>4	R	>2/38	R	>8	R	>8	R
13	Escherichia coli	>16	R	≤16	S	≤16	S	≤8	S	>16	R	4	S	>32	R	8	I	8	I	≤1	S	≤1	S	≤8/4	S	≤16	S	>4	R	≤2	S	≤1	S	≤0.5	S	≤4	S	≤2	S	>2/38	R	≤4	S	≤4	S
14	Escherichia coli	>16	R	>64	R	≤16	S	>16	R	>16	R	>16	R	>32	R	>16	R	>16	R	≤1	S	≤1	S	>16/8	R	≤16	S	>4	R	≤2	S	>2	R	≤0.5	S	≤4	S	>4	R	>2/38	R	≤4	S	≤4	S
15	Escherichia coli	>16	R	≤16	S	≤16	S	≤8	S	>16	R	8	I	>32	R	>16	R	16	R	≤1	S	≤1	S	≤8/4	S	≤16	S	>4	R	≤2	S	≤1	S	≤0.5	S	≤4	S	≤2	S	>2/38	R	>8	R	≤4	S
16	Escherichia coli	>16	R	64	I	≤16	S	16	I	>16	R	>16	R	>32	R	>16	R	>16	R	≤1	S	≤1	S	>16/8	R	≤16	S	>4	R	≤2	S	>2	R	≤0.5	S	≤4	S	>4	R	>2/38	R	>8	R	≤4	S
17	Escherichia coli	>16	R	≤16	S	≤16	S	≤8	S	>16	R	>16	R	>32	R	>16	R	>16	R	≤1	S	≤1	S	16/8	I	≤16	S	>4	R	≤2	S	>2	R	≤0.5	S	≤4	S	>4	R	>2/38	R	>8	R	>8	R
18	Escherichia coli	>16	R	≤16	S	≤16	S	≤8	S	>16	R	4	S	>32	R	>16	R	8	I	≤1	S	≤1	S	>16/8	R	≤16	S	>4	R	≤2	S	>2	R	≤0.5	S	>8	R	>4	R	≤2/38	S	≤4	S	8	I
19	Escherichia coli	>16	R	64	I	≤16	S	≤8	S	>16	R	≤1	S	16	R	≤2	S	≤4	S	≤1	S	≤1	S	>16/8	R	≤16	S	>4	R	≤2	S	>2	R	≤0.5	S	>8	R	>4	R	>2/38	R	>8	R	8	I
20	Escherichia coli	>16	R	≤16	S	≤16	S	≤8	S	>16	R	4	S	>32	R	16	R	8	I	≤1	S	≤1	S	≤8/4	S	≤16	S	>4	R	≤2	S	>2	R	≤0.5	S	≤4	S	>4	R	>2/38	R	>8	R	≤4	S
21	Escherichia coli	>16	R	≤16	S	≤16	S	≤8	S	>16	R	4	S	>32	R	16	R	8	I	≤1	S	≤1	S	≤8/4	S	≤16	S	>4	R	≤2	S	>2	R	≤0.5	S	≤4	S	>4	R	≤2/38	S	≤4	S	≤4	S
22	Escherichia coli	>16	R	64	I	≤16	S	≤8	S	>16	R	4	S	>32	R	8	I	8	I	≤1	S	≤1	S	>16/8	R	≤16	S	>4	R	≤2	S	≤1	S	≤0.5	S	>8	R	≤2	S	>2/38	R	>8	R	8	I
23	Escherichia coli	>16	R	≤16	S	≤16	S	≤8	S	>16	R	>16	R	>32	R	>16	R	>16	R	≤1	S	≤1	S	16/8	I	≤16	S	>4	R	≤2	S	>2	R	≤0.5	S	>8	R	>4	R	>2/38	R	>8	R	>8	R
24	Escherichia coli	>16	R	64	I	≤16	S	≤8	S	>16	R	4	S	>32	R	16	R	16	R	≤1	S	≤1	S	>16/8	R	≤16	S	>4	R	>4	N/R	>2	R	≤0.5	S	≤4	S	>4	R	≤2/38	S	≤4	S	≤4	S
25	Escherichia coli	>16	R	≤16	S	≤16	S	≤8	S	>16	R	≤1	S	16	R	≤2	S	≤4	S	≤1	S	≤1	S	16/8	I	≤16	S	>4	R	≤2	S	>2	R	≤0.5	S	>8	R	>4	R	>2/38	R	>8	R	≤4	S
26	Escherichia coli	>16	R	≤16	S	≤16	S	≤8	S	>16	R	16	R	>32	R	16	R	16	R	≤1	S	≤1	S	16/8	I	≤16	S	>4	R	≤2	S	>2	R	≤0.5	S	>8	R	>4	R	>2/38	R	>8	R	>8	R
27	Escherichia coli	>16	R	>64	R	64	I	>16	R	>16	R	>16	R	>32	R	≤2	S	>16	R	≤1	S	≤1	S	>16/8	R	≤16	S	>4	R	≤2	S	>2	R	2	R	≤4	S	>4	R	≤2/38	S	>8	R	≤4	S
28	Escherichia coli	>16	R	≤16	S	≤16	S	≤8	S	>16	R	>16	R	>32	R	16	R	>16	R	≤1	S	≤1	S	16/8	I	≤16	S	>4	R	≤2	S	≤1	S	≤0.5	S	≤4	S	≤2	S	≤2/38	S	≤4	S	≤4	S
29	Escherichia coli	>16	R	64	I	64	I	≤8	S	>16	R	>16	R	>32	R	>16	R	>16	R	≤1	S	≤1	S	>16/8	R	≤16	S	>4	R	≤2	S	>2	R	≤0.5	S	≤4	S	>4	R	≤2/38	S	>8	R	>8	R
30	Escherichia coli	>16	R	64	I	≤16	S	≤8	S	>16	R	>16	R	>32	R	>16	R	>16	R	≤1	S	≤1	S	16/8	I	32	I	>4	R	≤2	S	>2	R	≤0.5	S	>8	R	>4	R	>2/38	R	>8	R	>8	R
31	Escherichia coli	>16	R	≤16	S	≤16	S	≤8	S	>16	R	≤1	S	>32	R	16	R	≤4	S	≤1	S	≤1	S	>16/8	R	≤16	S	>4	R	≤2	S	>2	R	≤0.5	S	>8	R	>4	R	>2/38	R	>8	R	8	I
32	Escherichia coli	>16	R	≤16	S	≤16	S	≤8	S	>16	R	4	S	>32	R	8	I	8	I	≤1	S	≤1	S	>16/8	R	≤16	S	>4	R	≤2	S	>2	R	≤0.5	S	≤4	S	>4	R	>2/38	R	>8	R	≤4	S
33	Escherichia coli	>16	R	64	I	≤16	S	>16	R	>16	R	16	R	8	R	≤2	S	8	I	≤1	S	≤1	S	>16/8	R	≤16	S	>4	R	≤2	S	≤1	S	≤0.5	S	≤4	S	≤2	S	>2/38	R	>8	R	≤4	S
34	Escherichia coli	>16	R	≤16	S	≤16	S	≤8	S	>16	R	>16	R	>32	R	>16	R	>16	R	≤1	S	≤1	S	>16/8	R	≤16	S	>4	R	≤2	S	>2	R	≤0.5	S	≤4	S	>4	R	>2/38	R	>8	R	≤4	S
35	Escherichia coli	>16	R	64	I	≤16	S	16	I	>16	R	>16	R	>32	R	>16	R	>16	R	≤1	S	≤1	S	>16/8	R	>32	R	>4	R	≤2	S	>2	R	≤0.5	S	>8	R	>4	R	≤2/38	S	>8	R	>8	R
36	Escherichia coli	>16	R	≤16	S	≤16	S	≤8	S	>16	R	8	I	>32	R	>16	R	>16	R	≤1	S	≤1	S	≤8/4	S	≤16	S	>4	R	4	N/R	>2	R	≤0.5	S	≤4	S	4	I	≤2/38	S	>8	R	≤4	S
37	Escherichia coli	>16	R	≤16	S	≤16	S	16	I	>16	R	>16	R	>32	R	>16	R	>16	R	≤1	S	≤1	S	>16/8	R	≤16	S	>4	R	≤2	S	>2	R	≤0.5	S	>8	R	>4	R	>2/38	R	>8	R	>8	R
38	Escherichia coli	>16	R	≤16	S	≤16	S	≤8	S	>16	R	8	I	>32	R	>16	R	16	R	≤1	S	≤1	S	≤8/4	S	≤16	S	>4	R	≤2	S	>2	R	≤0.5	S	>8	R	>4	R	>2/38	R	≤4	S	>8	R
39	Escherichia coli	>16	R	≤16	S	≤16	S	≤8	S	>16	R	>16	R	>32	R	>16	R	>16	R	≤1	S	≤1	S	≤8/4	S	≤16	S	>4	R	≤2	S	≤1	S	≤0.5	S	≤4	S	≤2	S	>2/38	R	>8	R	≤4	S
40	Escherichia coli	>16	R	≤16	S	≤16	S	≤8	S	>16	R	>16	R	>32	R	>16	R	>16	R	≤1	S	≤1	S	≤8/4	S	≤16	S	>4	R	≤2	S	>2	R	≤0.5	S	>8	R	>4	R	≤2/38	S	>8	R	8	I
41	Escherichia coli	>16	R	≤16	S	≤16	S	≤8	S	>16	R	≤1	S	>32	R	>16	R	>16	R	≤1	S	≤1	S	>16/8	R	≤16	S	>4	R	≤2	S	>2	R	≤0.5	S	≤4	S	4	I	≤2/38	S	≤4	S	≤4	S
42	Escherichia coli	>16	R	64	I	>64	R	16	I	>16	R	>16	R	>32	R	>16	R	>16	R	≤1	S	≤1	S	>16/8	R	≤16	S	>4	R	≤2	S	>2	R	≤0.5	S	>8	R	>4	R	≤2/38	S	≤4	S	8	I
43	Escherichia coli	>16	R	≤16	S	≤16	S	≤8	S	>16	R	16	R	>32	R	16	R	>16	R	≤1	S	≤1	S	16/8	I	≤16	S	>4	R	≤2	S	>2	R	≤0.5	S	≤4	S	>4	R	>2/38	R	>8	R	≤4	S
44	Escherichia coli	>16	R	>64	R	≤16	S	>16	R	>16	R	16	R	>32	R	>16	R	>16	R	≤1	S	≤1	S	16/8	I	≤16	S	>4	R	≤2	S	>2	R	≤0.5	S	≤4	S	>4	R	≤2/38	S	>8	R	≤4	S
45	Escherichia coli	>16	R	≤16	S	≤16	S	≤8	S	>16	R	8	I	>32	R	>16	R	16	R	≤1	S	≤1	S	≤8/4	S	≤16	S	>4	R	≤2	S	≤1	S	≤0.5	S	≤4	S	≤2	S	>2/38	R	>8	R	≤4	S
46	Escherichia coli	>16	R	≤16	S	≤16	S	≤8	S	>16	R	8	I	32	R	8	I	16	R	≤1	S	≤1	S	>16/8	R	≤16	S	>4	R	≤2	S	>2	R	≤0.5	S	>8	R	>4	R	≤2/38	S	≤4	S	8	I
47	Escherichia coli	>16	R	>64	R	≤16	S	16	I	>16	R	16	R	>32	R	>16	R	>16	R	≤1	S	≤1	S	>16/8	R	≤16	S	>4	R	≤2	S	>2	R	≤0.5	S	>8	R	>4	R	>2/38	R	≤4	S	≤4	S
48	Escherichia coli	>16	R	≤16	S	≤16	S	≤8	S	>16	R	>16	R	>32	R	>16	R	>16	R	≤1	S	≤1	S	16/8	I	≤16	S	>4	R	≤2	S	>2	R	≤0.5	S	>8	R	>4	R	≤2/38	S	>8	R	>8	R
49	Escherichia coli	>16	R	≤16	S	≤16	S	≤8	S	>16	R	4	S	>32	R	16	R	8	I	≤1	S	≤1	S	≤8/4	S	≤16	S	>4	R	≤2	S	>2	R	≤0.5	S	≤4	S	>4	R	≤2/38	S	≤4	S	≤4	S
50	Escherichia coli	>16	R	≤16	S	≤16	S	≤8	S	>16	R	4	S	>32	R	≤2	S	≤4	S	≤1	S	≤1	S	≤8/4	S	≤16	S	>4	R	≤2	S	≤1	S	≤0.5	S	>8	R	≤2	S	≤2/38	S	≤4	S	8	I
51	Escherichia coli	>16	R	≤16	S	≤16	S	≤8	S	>16	R	>16	R	>32	R	>16	R	16	R	≤1	S	≤1	S	≤8/4	S	≤16	S	>4	R	≤2	S	>2	R	≤0.5	S	≤4	S	>4	R	>2/38	R	>8	R	≤4	S
52	Escherichia coli	>16	R	≤16	S	≤16	S	≤8	S	>16	R	16	R	>32	R	16	R	>16	R	≤1	S	≤1	S	16/8	I	≤16	S	>4	R	≤2	S	>2	R	≤0.5	S	≤4	S	>4	R	≤2/38	S	>8	R	>8	R
53	Escherichia coli	>16	R	≤16	S	≤16	S	≤8	S	>16	R	>16	R	>32	R	>16	R	>16	R	≤1	S	≤1	S	16/8	I	≤16	S	>4	R	≤2	S	>2	R	≤0.5	S	≤4	S	>4	R	≤2/38	S	≤4	S	≤4	S
54	Escherichia coli	>16	R	>64	R	>64	R	>16	R	>16	R	>16	R	>32	R	>16	R	>16	R	≤1	S	≤1	S	>16/8	R	≤16	S	>4	R	≤2	S	>2	R	2	R	>8	R	>4	R	>2/38	R	>8	R	>8	R
55	Escherichia coli	>16	R	>64	R	≤16	S	>16	R	>16	R	>16	R	>32	R	8	I	8	I	≤1	S	≤1	S	>16/8	R	≤16	S	>4	R	≤2	S	>2	R	≤0.5	S	>8	R	>4	R	>2/38	R	>8	R	8	I
56	Escherichia coli	>16	R	64	I	≤16	S	≤8	S	>16	R	>16	R	>32	R	>16	R	>16	R	≤1	S	≤1	S	>16/8	R	≤16	S	>4	R	≤2	S	>2	R	≤0.5	S	≤4	S	>4	R	≤2/38	S	>8	R	>8	R
57	Escherichia coli	>16	R	64	I	≤16	S	16	I	>16	R	>16	R	>32	R	>16	R	>16	R	≤1	S	≤1	S	16/8	I	≤16	S	>4	R	≤2	S	>2	R	≤0.5	S	>8	R	>4	R	>2/38	R	>8	R	>8	R
58	Escherichia coli	>16	R	≤16	S	≤16	S	≤8	S	>16	R	8	I	>32	R	>16	R	16	R	≤1	S	≤1	S	≤8/4	S	≤16	S	>4	R	≤2	S	≤1	S	≤0.5	S	≤4	S	≤2	S	>2/38	R	>8	R	≤4	S
59	Escherichia coli	>16	R	64	I	≤16	S	≤8	S	>16	R	4	S	>32	R	>16	R	>16	R	≤1	S	≤1	S	>16/8	R	≤16	S	>4	R	≤2	S	>2	R	≤0.5	S	≤4	S	>4	R	>2/38	R	>8	R	≤4	S
60	Escherichia coli	>16	R	≤16	S	≤16	S	≤8	S	>16	R	16	R	>32	R	>16	R	>16	R	≤1	S	≤1	S	≤8/4	S	≤16	S	>4	R	≤2	S	≤1	S	≤0.5	S	≤4	S	≤2	S	>2/38	R	≤4	S	≤4	S
61	Escherichia coli	>16	R	≤16	S	≤16	S	≤8	S	>16	R	16	R	>32	R	>16	R	>16	R	≤1	S	≤1	S	16/8	I	≤16	S	>4	R	≤2	S	>2	R	≤0.5	S	>8	R	>4	R	>2/38	R	>8	R	>8	R
62	Escherichia coli	>16	R	64	I	≤16	S	>16	R	>16	R	>16	R	>32	R	16	R	>16	R	≤1	S	≤1	S	>16/8	R	≤16	S	>4	R	≤2	S	>2	R	≤0.5	S	≤4	S	>4	R	>2/38	R	>8	R	8	I
63	Escherichia coli	>16	R	≤16	S	≤16	S	≤8	S	>16	R	8	I	>32	R	>16	R	16	R	≤1	S	≤1	S	16/8	I	≤16	S	>4	R	≤2	S	>2	R	≤0.5	S	>8	R	>4	R	>2/38	R	>8	R	8	I
64	Escherichia coli	>16	R	≤16	S	≤16	S	≤8	S	>16	R	≤1	S	>32	R	>16	R	≤4	S	≤1	S	≤1	S	>16/8	R	≤16	S	>4	R	≤2	S	>2	R	≤0.5	S	>8	R	>4	R	>2/38	R	≤4	S	>8	R
65	Escherichia coli	>16	R	≤16	S	≤16	S	≤8	S	>16	R	>16	R	>32	R	>16	R	>16	R	≤1	S	≤1	S	16/8	I	≤16	S	>4	R	≤2	S	>2	R	≤0.5	S	>8	R	>4	R	>2/38	R	>8	R	>8	R
66	Escherichia coli	>16	R	≤16	S	≤16	S	≤8	S	>16	R	>16	R	>32	R	>16	R	>16	R	≤1	S	≤1	S	>16/8	R	≤16	S	>4	R	≤2	S	>2	R	≤0.5	S	>8	R	>4	R	>2/38	R	>8	R	>8	R
67	Escherichia coli	>16	R	≤16	S	≤16	S	≤8	S	>16	R	16	R	>32	R	>16	R	16	R	≤1	S	≤1	S	≤8/4	S	≤16	S	>4	R	≤2	S	>2	R	≤0.5	S	>8	R	>4	R	≤2/38	S	>8	R	>8	R
68	Escherichia coli	>16	R	≤16	S	≤16	S	≤8	S	>16	R	16	R	>32	R	>16	R	>16	R	≤1	S	≤1	S	16/8	I	≤16	S	>4	R	≤2	S	>2	R	≤0.5	S	≤4	S	>4	R	≤2/38	S	≤4	S	≤4	S
69	Escherichia coli	>16	R	≤16	S	≤16	S	≤8	S	>16	R	4	S	>32	R	16	R	8	I	≤1	S	≤1	S	16/8	I	≤16	S	>4	R	≤2	S	≤1	S	≤0.5	S	>8	R	≤2	S	>2/38	R	>8	R	8	I
70	Escherichia coli	>16	R	>64	R	64	I	16	I	>16	R	>16	R	>32	R	>16	R	>16	R	≤1	S	≤1	S	>16/8	R	≤16	S	>4	R	≤2	S	>2	R	≤0.5	S	8	I	>4	R	>2/38	R	>8	R	>8	R
71	Escherichia coli	>16	R	≤16	S	≤16	S	≤8	S	>16	R	4	S	>32	R	16	R	>16	R	≤1	S	≤1	S	>16/8	R	≤16	S	>4	R	≤2	S	>2	R	≤0.5	S	≤4	S	>4	R	≤2/38	S	≤4	S	≤4	S
72	Escherichia coli	>16	R	≤16	S	≤16	S	≤8	S	>16	R	4	S	>32	R	>16	R	8	I	≤1	S	≤1	S	>16/8	R	≤16	S	>4	R	≤2	S	>2	R	≤0.5	S	>8	R	>4	R	≤2/38	S	≤4	S	>8	R
73	Escherichia coli	>16	R	64	I	≤16	S	≤8	S	>16	R	>16	R	>32	R	>16	R	>16	R	≤1	S	≤1	S	>16/8	R	≤16	S	>4	R	≤2	S	>2	R	≤0.5	S	≤4	S	>4	R	≤2/38	S	≤4	S	≤4	S
74	Escherichia coli	>16	R	≤16	S	≤16	S	≤8	S	>16	R	4	S	>32	R	16	R	>16	R	≤1	S	≤1	S	>16/8	R	≤16	S	>4	R	≤2	S	≤1	S	≤0.5	S	>8	R	≤2	S	>2/38	R	>8	R	>8	R
75	Escherichia coli	>16	R	≤16	S	≤16	S	≤8	S	>16	R	16	R	>32	R	16	R	>16	R	≤1	S	≤1	S	16/8	I	≤16	S	>4	R	≤2	S	>2	R	≤0.5	S	>8	R	>4	R	>2/38	R	>8	R	>8	R
76	Escherichia coli	>16	R	≤16	S	≤16	S	≤8	S	>16	R	16	R	>32	R	>16	R	>16	R	≤1	S	≤1	S	16/8	I	≤16	S	>4	R	≤2	S	≤1	S	≤0.5	S	>8	R	≤2	S	>2/38	R	>8	R	>8	R
77	Escherichia coli	>16	R	64	I	≤16	S	≤8	S	>16	R	8	I	>32	R	>16	R	>16	R	≤1	S	≤1	S	>16/8	R	≤16	S	>4	R	≤2	S	>2	R	≤0.5	S	>8	R	4	I	>2/38	R	>8	R	8	I
78	Escherichia coli	>16	R	≤16	S	≤16	S	≤8	S	>16	R	4	S	>32	R	8	I	8	I	≤1	S	≤1	S	16/8	I	≤16	S	>4	R	≤2	S	≤1	S	≤0.5	S	≤4	S	≤2	S	>2/38	R	>8	R	≤4	S
79	Escherichia coli	>16	R	≤16	S	≤16	S	≤8	S	>16	R	≤1	S	>32	R	8	I	≤4	S	≤1	S	≤1	S	16/8	I	≤16	S	>4	R	≤2	S	>2	R	≤0.5	S	≤4	S	4	I	>2/38	R	≤4	S	≤4	S
80	Escherichia coli	>16	R	64	I	≤16	S	≤8	S	>16	R	>16	R	>32	R	>16	R	>16	R	≤1	S	≤1	S	>16/8	R	≤16	S	>4	R	≤2	S	>2	R	≤0.5	S	>8	R	>4	R	>2/38	R	>8	R	>8	R
81	Escherichia coli	>16	R	≤16	S	≤16	S	≤8	S	>16	R	≤1	S	>32	R	16	R	≤4	S	≤1	S	≤1	S	>16/8	R	≤16	S	>4	R	≤2	S	>2	R	≤0.5	S	≤4	S	>4	R	>2/38	R	≤4	S	≤4	S
82	Escherichia coli	>16	R	64	I	≤16	S	≤8	S	>16	R	4	S	>32	R	>16	R	>16	R	≤1	S	≤1	S	>16/8	R	≤16	S	>4	R	≤2	S	>2	R	≤0.5	S	≤4	S	>4	R	≤2/38	S	≤4	S	≤4	S
83	Escherichia coli	>16	R	≤16	S	≤16	S	16	I	>16	R	16	R	>32	R	>16	R	>16	R	≤1	S	≤1	S	≤8/4	S	≤16	S	>4	R	≤2	S	>2	R	≤0.5	S	>8	R	>4	R	≤2/38	S	>8	R	8	I
84	Escherichia coli	>16	R	>64	R	≤16	S	>16	R	>16	R	>16	R	>32	R	8	I	16	R	≤1	S	≤1	S	>16/8	R	≤16	S	>4	R	≤2	S	>2	R	2	R	≤4	S	>4	R	≤2/38	S	≤4	S	≤4	S
85	Escherichia coli	>16	R	≤16	S	≤16	S	≤8	S	>16	R	>16	R	>32	R	>16	R	>16	R	≤1	S	≤1	S	16/8	I	≤16	S	>4	R	≤2	S	>2	R	≤0.5	S	≤4	S	>4	R	>2/38	R	≤4	S	>8	R
86	Escherichia coli	>16	R	64	I	64	I	≤8	S	>16	R	16	R	>32	R	16	R	>16	R	≤1	S	≤1	S	>16/8	R	≤16	S	>4	R	≤2	S	>2	R	≤0.5	S	>8	R	>4	R	>2/38	R	>8	R	>8	R
87	Escherichia coli	>16	R	≤16	S	≤16	S	≤8	S	>16	R	>16	R	>32	R	>16	R	>16	R	≤1	S	≤1	S	16/8	I	≤16	S	>4	R	≤2	S	>2	R	≤0.5	S	>8	R	>4	R	>2/38	R	>8	R	>8	R
88	Escherichia coli	>16	R	≤16	S	≤16	S	≤8	S	>16	R	>16	R	>32	R	16	R	16	R	≤1	S	≤1	S	≤8/4	S	≤16	S	>4	R	≤2	S	>2	R	≤0.5	S	≤4	S	>4	R	>2/38	R	>8	R	≤4	S
89	Escherichia coli	>16	R	≤16	S	≤16	S	≤8	S	>16	R	4	S	>32	R	8	I	>16	R	≤1	S	≤1	S	>16/8	R	≤16	S	>4	R	≤2	S	>2	R	≤0.5	S	>8	R	>4	R	≤2/38	S	8	I	>8	R
90	Escherichia coli	>16	R	≤16	S	≤16	S	≤8	S	>16	R	16	R	>32	R	>16	R	>16	R	≤1	S	≤1	S	≤8/4	S	≤16	S	>4	R	≤2	S	>2	R	≤0.5	S	>8	R	>4	R	≤2/38	S	≤4	S	>8	R
91	Escherichia coli	>16	R	≤16	S	≤16	S	≤8	S	>16	R	8	I	>32	R	>16	R	>16	R	≤1	S	≤1	S	≤8/4	S	≤16	S	>4	R	≤2	S	>2	R	≤0.5	S	≤4	S	≤2	S	≤2/38	S	≤4	S	≤4	S
92	Escherichia coli	>16	R	64	I	≤16	S	≤8	S	>16	R	>16	R	>32	R	>16	R	>16	R	≤1	S	≤1	S	16/8	I	≤16	S	>4	R	≤2	S	>2	R	≤0.5	S	≤4	S	>4	R	>2/38	R	≤4	S	>8	R
93	Escherichia coli	>16	R	≤16	S	≤16	S	≤8	S	>16	R	≤1	S	32	R	≤2	S	≤4	S	≤1	S	≤1	S	>16/8	R	≤16	S	>4	R	≤2	S	>2	R	≤0.5	S	>8	R	>4	R	>2/38	R	>8	R	>8	R
94	Escherichia coli	>16	R	≤16	S	≤16	S	≤8	S	>16	R	16	R	>32	R	>16	R	>16	R	≤1	S	≤1	S	≤8/4	S	≤16	S	>4	R	≤2	S	≤1	S	≤0.5	S	≤4	S	≤2	S	≤2/38	S	≤4	S	≤4	S
95	Escherichia coli	>16	R	≤16	S	≤16	S	≤8	S	>16	R	4	S	>32	R	>16	R	8	I	≤1	S	≤1	S	≤8/4	S	≤16	S	>4	R	≤2	S	>2	R	≤0.5	S	≤4	S	>4	R	>2/38	R	>8	R	≤4	S
96	Escherichia coli	>16	R	≤16	S	≤16	S	≤8	S	>16	R	≤1	S	>32	R	≤2	S	≤4	S	≤1	S	≤1	S	≤8/4	S	≤16	S	>4	R	≤2	S	≤1	S	≤0.5	S	>8	R	≤2	S	>2/38	R	>8	R	8	I
97	Escherichia coli	>16	R	64	I	≤16	S	≤8	S	>16	R	>16	R	>32	R	>16	R	>16	R	≤1	S	≤1	S	>16/8	R	≤16	S	>4	R	≤2	S	>2	R	≤0.5	S	>8	R	>4	R	>2/38	R	>8	R	>8	R
98	Escherichia coli	>16	R	≤16	S	≤16	S	≤8	S	>16	R	>16	R	>32	R	>16	R	>16	R	≤1	S	≤1	S	>16/8	R	≤16	S	>4	R	≤2	S	>2	R	≤0.5	S	≤4	S	4	I	>2/38	R	>8	R	≤4	S
99	Escherichia coli	>16	R	≤16	S	≤16	S	≤8	S	>16	R	≤1	S	>32	R	>16	R	≤4	S	≤1	S	≤1	S	>16/8	R	≤16	S	>4	R	≤2	S	>2	R	≤0.5	S	>8	R	>4	R	>2/38	R	>8	R	8	I
100	Escherichia coli	>16	R	64	I	≤16	S	≤8	S	>16	R	4	S	>32	R	>16	R	>16	R	≤1	S	≤1	S	>16/8	R	≤16	S	>4	R	≤2	S	>2	R	≤0.5	S	>8	R	>4	R	>2/38	R	>8	R	8	I
101	Escherichia coli	>16	R	≤16	S	≤16	S	≤8	S	>16	R	>16	R	>32	R	16	R	>16	R	≤1	S	≤1	S	16/8	I	≤16	S	>4	R	≤2	S	>2	R	≤0.5	S	>8	R	>4	R	≤2/38	S	≤4	S	>8	R
102	Escherichia coli	>16	R	≤16	S	≤16	S	≤8	S	>16	R	16	R	>32	R	>16	R	>16	R	≤1	S	≤1	S	16/8	I	≤16	S	>4	R	≤2	S	>2	R	≤0.5	S	>8	R	>4	R	>2/38	R	>8	R	>8	R
103	Escherichia coli	>16	R	>64	R	64	I	>16	R	>16	R	>16	R	>32	R	>16	R	>16	R	≤1	S	≤1	S	>16/8	R	≤16	S	>4	R	>4	N/R	≤1	S	2	R	≤4	S	≤2	S	≤2/38	S	≤4	S	≤4	S
104	Escherichia coli	>16	R	≤16	S	≤16	S	≤8	S	>16	R	>16	R	>32	R	>16	R	>16	R	≤1	S	≤1	S	>16/8	R	≤16	S	>4	R	≤2	S	≤1	S	≤0.5	S	≤4	S	≤2	S	>2/38	R	>8	R	≤4	S
105	Escherichia coli	>16	R	64	I	≤16	S	≤8	S	>16	R	16	R	>32	R	>16	R	>16	R	≤1	S	≤1	S	>16/8	R	≤16	S	>4	R	≤2	S	>2	R	≤0.5	S	>8	R	>4	R	>2/38	R	>8	R	8	I
106	Escherichia coli	>16	R	≤16	S	≤16	S	≤8	S	>16	R	4	S	>32	R	8	I	16	R	≤1	S	≤1	S	≤8/4	S	≤16	S	>4	R	≤2	S	>2	R	≤0.5	S	≤4	S	4	I	≤2/38	S	≤4	S	≤4	S
107	Escherichia coli	>16	R	≤16	S	≤16	S	≤8	S	>16	R	8	I	>32	R	16	R	>16	R	≤1	S	≤1	S	16/8	I	≤16	S	>4	R	≤2	S	>2	R	≤0.5	S	>8	R	4	I	>2/38	R	>8	R	8	I
108	Escherichia coli	>16	R	64	I	≤16	S	≤8	S	>16	R	8	I	>32	R	>16	R	>16	R	≤1	S	≤1	S	>16/8	R	≤16	S	>4	R	≤2	S	>2	R	≤0.5	S	≤4	S	>4	R	≤2/38	S	≤4	S	≤4	S
109	Escherichia coli	>16	R	≤16	S	≤16	S	≤8	S	>16	R	4	S	32	R	8	I	8	I	≤1	S	≤1	S	>16/8	R	≤16	S	>4	R	≤2	S	>2	R	≤0.5	S	≤4	S	>4	R	≤2/38	S	≤4	S	≤4	S
110	Escherichia coli	>16	R	≤16	S	≤16	S	>16	R	>16	R	≤1	S	8	R	≤2	S	≤4	S	≤1	S	≤1	S	>16/8	R	≤16	S	>4	R	>4	N/R	>2	R	≤0.5	S	≤4	S	>4	R	>2/38	R	>8	R	≤4	S
111	Escherichia coli	>16	R	≤16	S	≤16	S	≤8	S	>16	R	4	S	32	R	8	I	≤4	S	≤1	S	≤1	S	≤8/4	S	≤16	S	>4	R	≤2	S	>2	R	≤0.5	S	≤4	S	>4	R	>2/38	R	>8	R	≤4	S
112	Escherichia coli	>16	R	≤16	S	≤16	S	≤8	S	>16	R	4	S	>32	R	>16	R	8	I	≤1	S	≤1	S	>16/8	R	≤16	S	>4	R	≤2	S	>2	R	≤0.5	S	>8	R	>4	R	>2/38	R	>8	R	8	I
113	Escherichia coli	>16	R	≤16	S	≤16	S	≤8	S	>16	R	16	R	>32	R	16	R	>16	R	≤1	S	≤1	S	16/8	I	≤16	S	>4	R	≤2	S	>2	R	≤0.5	S	>8	R	>4	R	≤2/38	S	>8	R	>8	R
114	Escherichia coli	>16	R	≤16	S	≤16	S	≤8	S	>16	R	8	I	>32	R	8	I	>16	R	≤1	S	≤1	S	≤8/4	S	≤16	S	>4	R	≤2	S	>2	R	≤0.5	S	≤4	S	4	I	≤2/38	S	≤4	S	≤4	S
115	Escherichia coli	>16	R	≤16	S	≤16	S	≤8	S	>16	R	4	S	16	R	8	I	≤4	S	≤1	S	≤1	S	>16/8	R	≤16	S	>4	R	≤2	S	>2	R	≤0.5	S	≤4	S	>4	R	>2/38	R	≤4	S	≤4	S
116	Escherichia coli	>16	R	≤16	S	≤16	S	≤8	S	>16	R	16	R	>32	R	>16	R	>16	R	≤1	S	≤1	S	16/8	I	≤16	S	>4	R	≤2	S	>2	R	≤0.5	S	>8	R	>4	R	≤2/38	S	>8	R	>8	R
117	Escherichia coli	>16	R	64	I	≤16	S	16	I	>16	R	8	I	>32	R	>16	R	16	R	≤1	S	≤1	S	>16/8	R	≤16	S	>4	R	≤2	S	>2	R	≤0.5	S	>8	R	>4	R	>2/38	R	>8	R	>8	R
118	Escherichia coli	>16	R	≤16	S	≤16	S	≤8	S	>16	R	8	I	>32	R	16	R	16	R	≤1	S	≤1	S	≤8/4	S	≤16	S	>4	R	≤2	S	>2	R	≤0.5	S	>8	R	>4	R	>2/38	R	>8	R	>8	R
119	Escherichia coli	>16	R	≤16	S	≤16	S	≤8	S	>16	R	4	S	>32	R	16	R	16	R	≤1	S	≤1	S	≤8/4	S	≤16	S	>4	R	≤2	S	>2	R	≤0.5	S	≤4	S	>4	R	>2/38	R	>8	R	≤4	S
120	Escherichia coli	>16	R	≤16	S	≤16	S	≤8	S	>16	R	16	R	>32	R	16	R	>16	R	≤1	S	≤1	S	16/8	I	≤16	S	>4	R	≤2	S	>2	R	≤0.5	S	≤4	S	>4	R	>2/38	R	>8	R	≤4	S
121	Klebsiella pneumoniae	>16	R	64	I	≤16	S	≤8	S	>16	R	>16	R	>32	R	>16	R	>16	R	≤1	S	≤1	S	>16/8	R	≤16	S	>4	R	>4	N/R	>2	R	≤0.5	S	>8	R	>4	R	>2/38	R	>8	R	>8	R
122	Klebsiella pneumoniae	>16	R	>64	R	≤16	S	>16	R	>16	R	>16	R	>32	R	>16	R	>16	R	≤1	S	≤1	S	>16/8	R	≤16	S	>4	R	≤2	S	>2	R	1	I	≤4	S	>4	R	>2/38	R	>8	R	≤4	S
123	Klebsiella pneumoniae	>16	R	64	I	≤16	S	≤8	S	>16	R	>16	R	>32	R	>16	R	>16	R	≤1	S	≤1	S	>16/8	R	≤16	S	>4	R	≤2	S	>2	R	≤0.5	S	>8	R	>4	R	>2/38	R	>8	R	>8	R
124	Klebsiella pneumoniae	>16	R	64	I	≤16	S	≤8	S	>16	R	>16	R	>32	R	>16	R	>16	R	≤1	S	≤1	S	>16/8	R	≤16	S	>4	R	≤2	S	>2	R	≤0.5	S	>8	R	≤2	S	≤2/38	S	≤4	S	>8	R
125	Klebsiella pneumoniae	>16	R	64	I	64	I	≤8	S	>16	R	>16	R	>32	R	>16	R	>16	R	≤1	S	≤1	S	>16/8	R	≤16	S	>4	R	≤2	S	>2	R	≤0.5	S	>8	R	≤2	S	>2/38	R	≤4	S	>8	R
126	Klebsiella pneumoniae	>16	R	>64	R	>64	R	>16	R	>16	R	>16	R	>32	R	≤2	S	>16	R	≤1	S	≤1	S	>16/8	R	>32	R	>4	R	≤2	S	>2	R	≤0.5	S	>8	R	>4	R	>2/38	R	>8	R	>8	R
127	Klebsiella pneumoniae	>16	R	64	I	≤16	S	≤8	S	>16	R	>16	R	>32	R	>16	R	>16	R	≤1	S	≤1	S	>16/8	R	≤16	S	>4	R	≤2	S	≤1	S	≤0.5	S	≤4	S	≤2	S	>2/38	R	≤4	S	≤4	S
128	Klebsiella pneumoniae	>16	R	64	I	≤16	S	16	I	>16	R	>16	R	>32	R	>16	R	>16	R	≤1	S	≤1	S	>16/8	R	≤16	S	>4	R	≤2	S	>2	R	≤0.5	S	≤4	S	4	I	>2/38	R	>8	R	≤4	S
129	Klebsiella pneumoniae	>16	R	64	I	64	I	≤8	S	>16	R	>16	R	>32	R	>16	R	>16	R	≤1	S	≤1	S	>16/8	R	≤16	S	>4	R	≤2	S	>2	R	≤0.5	S	≤4	S	>4	R	≤2/38	S	8	I	≤4	S
130	Klebsiella pneumoniae	>16	R	≤16	S	≤16	S	≤8	S	8	S	>16	R	2	I	≤2	S	>16	R	≤1	S	≤1	S	16/8	I	≤16	S	>4	R	≤2	S	≤1	S	≤0.5	S	≤4	S	≤2	S	>2/38	R	>8	R	≤4	S
131	Klebsiella pneumoniae	>16	R	>64	R	>64	R	≤8	S	>16	R	>16	R	32	R	8	I	>16	R	≤1	S	≤1	S	>16/8	R	≤16	S	>4	R	≤2	S	>2	R	≤0.5	S	≤4	S	>4	R	>2/38	R	>8	R	>8	R
132	Klebsiella pneumoniae	>16	R	64	I	≤16	S	16	I	>16	R	>16	R	>32	R	16	R	>16	R	≤1	S	≤1	S	>16/8	R	≤16	S	>4	R	≤2	S	2	I	≤0.5	S	≤4	S	≤2	S	>2/38	R	8	I	≤4	S
133	Klebsiella pneumoniae	>16	R	64	I	≤16	S	≤8	S	>16	R	>16	R	>32	R	>16	R	>16	R	≤1	S	≤1	S	>16/8	R	≤16	S	>4	R	≤2	S	>2	R	≤0.5	S	>8	R	>4	R	>2/38	R	>8	R	>8	R
134	Klebsiella pneumoniae	>16	R	64	I	≤16	S	≤8	S	>16	R	>16	R	>32	R	>16	R	>16	R	≤1	S	≤1	S	>16/8	R	≤16	S	>4	R	≤2	S	≤1	S	≤0.5	S	>8	R	≤2	S	≤2/38	S	>8	R	>8	R
135	Klebsiella pneumoniae	>16	R	≤16	S	≤16	S	≤8	S	>16	R	>16	R	8	R	≤2	S	>16	R	≤1	S	≤1	S	16/8	I	≤16	S	>4	R	≤2	S	≤1	S	≤0.5	S	≤4	S	≤2	S	≤2/38	S	≤4	S	>8	R
136	Klebsiella pneumoniae	>16	R	64	I	≤16	S	16	I	>16	R	>16	R	>32	R	>16	R	>16	R	≤1	S	≤1	S	>16/8	R	≤16	S	>4	R	≤2	S	>2	R	≤0.5	S	≤4	S	>4	R	>2/38	R	>8	R	8	I
137	Klebsiella pneumoniae	>16	R	≤16	S	≤16	S	≤8	S	>16	R	>16	R	16	R	≤2	S	>16	R	≤1	S	≤1	S	16/8	I	≤16	S	>4	R	≤2	S	≤1	S	≤0.5	S	8	I	≤2	S	≤2/38	S	≤4	S	>8	R
138	Klebsiella pneumoniae	>16	R	>64	R	>64	R	≤8	S	>16	R	>16	R	>32	R	16	R	>16	R	≤1	S	≤1	S	>16/8	R	≤16	S	>4	R	≤2	S	>2	R	≤0.5	S	≤4	S	4	I	≤2/38	S	≤4	S	≤4	S
139	Klebsiella pneumoniae	>16	R	≤16	S	≤16	S	≤8	S	>16	R	4	S	>32	R	>16	R	16	R	≤1	S	≤1	S	>16/8	R	≤16	S	>4	R	≤2	S	≤1	S	≤0.5	S	≤4	S	≤2	S	≤2/38	S	≤4	S	≤4	S
140	Klebsiella pneumoniae	>16	R	≤16	S	≤16	S	≤8	S	>16	R	≤1	S	16	R	≤2	S	≤4	S	≤1	S	≤1	S	>16/8	R	≤16	S	>4	R	≤2	S	>2	R	≤0.5	S	>8	R	>4	R	>2/38	R	>8	R	>8	R
141	Klebsiella pneumoniae	>16	R	>64	R	>64	R	>16	R	>16	R	>16	R	>32	R	8	I	>16	R	≤1	S	≤1	S	>16/8	R	≤16	S	>4	R	≤2	S	>2	R	2	R	≤4	S	>4	R	≤2/38	S	≤4	S	≤4	S
142	Klebsiella pneumoniae	>16	R	>64	R	>64	R	≤8	S	>16	R	>16	R	>32	R	>16	R	>16	R	≤1	S	≤1	S	>16/8	R	≤16	S	>4	R	4	N/R	>2	R	≤0.5	S	>8	R	>4	R	>2/38	R	≤4	S	>8	R
143	Klebsiella pneumoniae	>16	R	64	I	≤16	S	>16	R	>16	R	>16	R	>32	R	>16	R	>16	R	≤1	S	≤1	S	>16/8	R	≤16	S	>4	R	≤2	S	>2	R	≤0.5	S	≤4	S	>4	R	>2/38	R	>8	R	8	I
144	Klebsiella pneumoniae	>16	R	64	I	64	I	≤8	S	>16	R	>16	R	>32	R	>16	R	>16	R	≤1	S	≤1	S	>16/8	R	≤16	S	>4	R	≤2	S	>2	R	≤0.5	S	≤4	S	>4	R	>2/38	R	>8	R	8	I
145	Klebsiella pneumoniae	>16	R	64	I	≤16	S	16	I	>16	R	4	S	>32	R	8	I	16	R	≤1	S	≤1	S	>16/8	R	≤16	S	>4	R	≤2	S	>2	R	≤0.5	S	≤4	S	≤2	S	>2/38	R	>8	R	≤4	S
146	Klebsiella pneumoniae	>16	R	>64	R	>64	R	>16	R	>16	R	>16	R	>32	R	≤2	S	>16	R	≤1	S	≤1	S	>16/8	R	≤16	S	>4	R	≤2	S	>2	R	1	I	≤4	S	>4	R	≤2/38	S	8	I	≤4	S
147	Klebsiella pneumoniae	>16	R	64	I	≤16	S	≤8	S	>16	R	>16	R	>32	R	>16	R	>16	R	≤1	S	≤1	S	>16/8	R	≤16	S	>4	R	≤2	S	>2	R	≤0.5	S	≤4	S	>4	R	>2/38	R	≤4	S	≤4	S
148	Klebsiella pneumoniae	>16	R	>64	R	>64	R	>16	R	>16	R	>16	R	>32	R	>16	R	>16	R	>8	R	>8	R	>16/8	R	≤16	S	>4	R	≤2	S	>2	R	>2	R	>8	R	>4	R	>2/38	R	8	I	>8	R
149	Klebsiella pneumoniae	>16	R	>64	R	>64	R	≤8	S	>16	R	8	I	>32	R	>16	R	>16	R	≤1	S	≤1	S	>16/8	R	≤16	S	>4	R	≤2	S	>2	R	≤0.5	S	≤4	S	>4	R	>2/38	R	≤4	S	≤4	S
150	Klebsiella pneumoniae	>16	R	≤16	S	≤16	S	≤8	S	>16	R	16	I	>32	R	16	R	>16	R	≤1	S	≤1	S	>16/8	R	≤16	S	>4	R	≤2	S	≤1	S	≤0.5	S	>8	R	≤2	S	>2/38	R	>8	R	8	I
151	Klebsiella pneumoniae	>16	R	64	I	64	I	≤8	S	>16	R	>16	R	>32	R	>16	R	>16	R	≤1	S	≤1	S	>16/8	R	≤16	S	>4	R	≤2	S	>2	R	≤0.5	S	≤4	S	>4	R	>2/38	R	≤4	S	≤4	S
152	Klebsiella pneumoniae	>16	R	>64	R	64	I	≤8	S	>16	R	>16	R	>32	R	>16	R	>16	R	≤1	S	≤1	S	>16/8	R	≤16	S	>4	R	≤2	S	>2	R	≤0.5	S	≤4	S	>4	R	>2/38	R	>8	R	>8	R
153	Klebsiella pneumoniae	>16	R	64	I	64	I	≤8	S	>16	R	>16	R	32	R	8	I	>16	R	≤1	S	≤1	S	>16/8	R	≤16	S	>4	R	≤2	S	>2	R	≤0.5	S	≤4	S	>4	R	>2/38	R	>8	R	>8	R
154	Klebsiella pneumoniae	>16	R	≤16	S	≤16	S	≤8	S	>16	R	≤1	S	>32	R	8	I	≤4	S	≤1	S	≤1	S	>16/8	R	≤16	S	>4	R	≤2	S	>2	R	≤0.5	S	>8	R	4	I	>2/38	R	≤4	S	>8	R
155	Klebsiella pneumoniae	>16	R	≤16	S	≤16	S	≤8	S	>16	R	4	S	16	R	8	I	8	I	≤1	S	≤1	S	>16/8	R	≤16	S	>4	R	≤2	S	≤1	S	≤0.5	S	≤4	S	≤2	S	≤2/38	S	≤4	S	≤4	S
156	Klebsiella pneumoniae	>16	R	64	I	≤16	S	≤8	S	>16	R	>16	R	>32	R	>16	R	>16	R	≤1	S	≤1	S	>16/8	R	≤16	S	>4	R	≤2	S	≤1	S	≤0.5	S	≤4	S	≤2	S	≤2/38	S	≤4	S	≤4	S
157	Klebsiella pneumoniae	>16	R	>64	R	>64	R	>16	R	>16	R	>16	R	>32	R	≤2	S	>16	R	≤1	S	≤1	S	>16/8	R	≤16	S	>4	R	≤2	S	>2	R	≤0.5	S	≤4	S	>4	R	≤2/38	S	≤4	S	≤4	S
158	Klebsiella pneumoniae	>16	R	64	I	≤16	S	≤8	S	>16	R	>16	R	>32	R	>16	R	>16	R	≤1	S	≤1	S	>16/8	R	≤16	S	>4	R	≤2	S	≤1	S	≤0.5	S	>8	R	≤2	S	>2/38	R	>8	R	8	I
159	Klebsiella pneumoniae	>16	R	>64	R	>64	R	>16	R	>16	R	>16	R	>32	R	>16	R	>16	R	>8	R	>8	R	>16/8	R	≤16	S	>4	R	≤2	S	>2	R	>2	R	≤4	S	≤2	S	>2/38	R	≤4	S	≤4	S
160	Klebsiella pneumoniae	>16	R	≤16	S	≤16	S	≤8	S	>16	R	≤1	S	>32	R	>16	R	≤4	S	≤1	S	≤1	S	>16/8	R	≤16	S	>4	R	4	N/R	>2	R	≤0.5	S	≤4	S	≤2	S	>2/38	R	>8	R	≤4	S
161	Klebsiella pneumoniae	>16	R	>64	R	64	I	≤8	S	>16	R	>16	R	>32	R	>16	R	>16	R	≤1	S	≤1	S	>16/8	R	≤16	S	>4	R	≤2	S	>2	R	≤0.5	S	≤4	S	>4	R	≤2/38	S	>8	R	8	I
162	Klebsiella pneumoniae	>16	R	64	I	≤16	S	≤8	S	>16	R	>16	R	>32	R	>16	R	>16	R	≤1	S	≤1	S	>16/8	R	≤16	S	>4	R	≤2	S	≤1	S	≤0.5	S	≤4	S	≤2	S	>2/38	R	>8	R	≤4	S
163	Klebsiella pneumoniae	>16	R	>64	R	>64	R	≤8	S	>16	R	>16	R	>32	R	>16	R	>16	R	≤1	S	≤1	S	>16/8	R	≤16	S	>4	R	≤2	S	>2	R	≤0.5	S	>8	R	≤2	S	>2/38	R	>8	R	>8	R
164	Klebsiella pneumoniae	>16	R	64	I	≤16	S	≤8	S	>16	R	>16	R	>32	R	>16	R	>16	R	≤1	S	≤1	S	>16/8	R	≤16	S	>4	R	≤2	S	≤1	S	≤0.5	S	≤4	S	≤2	S	>2/38	R	>8	R	≤4	S
165	Klebsiella pneumoniae	>16	R	64	I	≤16	S	≤8	S	>16	R	4	S	>32	R	>16	R	>16	R	≤1	S	≤1	S	>16/8	R	≤16	S	>4	R	≤2	S	≤1	S	≤0.5	S	≤4	S	≤2	S	>2/38	R	>8	R	≤4	S
166	Klebsiella pneumoniae	>16	R	64	I	≤16	S	≤8	S	>16	R	>16	R	>32	R	>16	R	>16	R	≤1	S	≤1	S	>16/8	R	≤16	S	>4	R	≤2	S	>2	R	≤0.5	S	>8	R	>4	R	>2/38	R	>8	R	8	I
167	Klebsiella pneumoniae	>16	R	>64	R	>64	R	>16	R	>16	R	>16	R	>32	R	>16	R	>16	R	4	R	4	R	>16/8	R	32	I	>4	R	≤2	S	>2	R	>2	R	>8	R	>4	R	>2/38	R	≤4	S	>8	R
168	Klebsiella pneumoniae	>16	R	>64	R	64	I	>16	R	>16	R	>16	R	>32	R	>16	R	>16	R	2	I	2	I	>16/8	R	≤16	S	>4	R	≤2	S	≤1	S	2	R	≤4	S	≤2	S	>2/38	R	≤4	S	>8	R
169	Klebsiella pneumoniae	>16	R	64	I	≤16	S	≤8	S	>16	R	>16	R	>32	R	>16	R	>16	R	≤1	S	≤1	S	>16/8	R	≤16	S	>4	R	≤2	S	>2	R	≤0.5	S	>8	R	>4	R	>2/38	R	>8	R	>8	R
170	Klebsiella pneumoniae	>16	R	>64	R	>64	R	≤8	S	>16	R	>16	R	>32	R	>16	R	>16	R	≤1	S	≤1	S	>16/8	R	≤16	S	>4	R	≤2	S	≤1	S	≤0.5	S	≤4	S	≤2	S	>2/38	R	≤4	S	≤4	S
171	Klebsiella pneumoniae	>16	R	>64	R	>64	R	16	I	>16	R	16	R	>32	R	>16	R	>16	R	≤1	S	≤1	S	>16/8	R	≤16	S	>4	R	≤2	S	≤1	S	≤0.5	S	≤4	S	≤2	S	>2/38	R	>8	R	≤4	S
172	Klebsiella pneumoniae	>16	R	64	I	≤16	S	≤8	S	>16	R	>16	R	>32	R	>16	R	>16	R	≤1	S	≤1	S	>16/8	R	≤16	S	>4	R	≤2	S	>2	R	≤0.5	S	>8	R	>4	R	>2/38	R	>8	R	>8	R
173	Klebsiella pneumoniae	>16	R	64	I	≤16	S	≤8	S	>16	R	>16	R	>32	R	>16	R	>16	R	≤1	S	≤1	S	>16/8	R	≤16	S	>4	R	≤2	S	>2	R	≤0.5	S	>8	R	>4	R	>2/38	R	>8	R	>8	R
174	Klebsiella pneumoniae	>16	R	64	I	≤16	S	≤8	S	>16	R	16	R	>32	R	>16	R	>16	R	≤1	S	≤1	S	>16/8	R	≤16	S	>4	R	≤2	S	>2	R	≤0.5	S	>8	R	>4	R	>2/38	R	>8	R	>8	R
175	Klebsiella pneumoniae	>16	R	>64	R	64	I	≤8	S	>16	R	8	I	>32	R	>16	R	>16	R	4	R	2	I	>16/8	R	≤16	S	>4	R	≤2	S	>2	R	2	R	≤4	S	>4	R	>2/38	R	>8	R	≤4	S
176	Klebsiella pneumoniae	>16	R	64	I	≤16	S	≤8	S	>16	R	4	S	>32	R	16	R	16	R	≤1	S	≤1	S	>16/8	R	≤16	S	>4	R	≤2	S	≤1	S	≤0.5	S	≤4	S	≤2	S	>2/38	R	>8	R	≤4	S
177	Klebsiella pneumoniae	>16	R	64	I	≤16	S	≤8	S	>16	R	16	R	>32	R	>16	R	>16	R	≤1	S	≤1	S	>16/8	R	≤16	S	>4	R	≤2	S	>2	R	≤0.5	S	>8	R	>4	R	>2/38	R	>8	R	≤4	S
178	Klebsiella pneumoniae	>16	R	>64	R	>64	R	≤8	S	>16	R	16	R	32	R	16	R	>16	R	≤1	S	≤1	S	>16/8	R	32	I	>4	R	≤2	S	>2	R	≤0.5	S	≤4	S	>4	R	≤2/38	S	≤4	S	>8	R
179	Klebsiella pneumoniae	>16	R	64	I	≤16	S	≤8	S	>16	R	4	S	>32	R	>16	R	8	I	≤1	S	≤1	S	>16/8	R	≤16	S	>4	R	≤2	S	≤1	S	≤0.5	S	>8	R	≤2	S	>2/38	R	>8	R	>8	R
180	Klebsiella pneumoniae	>16	R	≤16	S	≤16	S	≤8	S	>16	R	>16	R	>32	R	>16	R	>16	R	≤1	S	≤1	S	>16/8	R	≤16	S	>4	R	≤2	S	≤1	S	≤0.5	S	≤4	S	≤2	S	≤2/38	S	≤4	S	≤4	S
181	Klebsiella pneumoniae	>16	R	>64	R	64	I	>16	R	>16	R	>16	R	>32	R	>16	R	>16	R	≤1	S	≤1	S	>16/8	R	≤16	S	>4	R	≤2	S	>2	R	≤0.5	S	>8	R	>4	R	>2/38	R	>8	R	>8	R
182	Klebsiella pneumoniae	>16	R	64	I	64	I	≤8	S	>16	R	16	R	>32	R	16	R	>16	R	≤1	S	≤1	S	>16/8	R	≤16	S	>4	R	≤2	S	>2	R	≤0.5	S	>8	R	>4	R	>2/38	R	>8	R	>8	R
183	Klebsiella pneumoniae	>16	R	>64	R	>64	R	>16	R	>16	R	>16	R	8	R	8	I	>16	R	4	R	2	I	>16/8	R	≤16	S	>4	R	≤2	S	>2	R	2	R	≤4	S	>4	R	≤2/38	S	>8	R	≤4	S
184	Klebsiella pneumoniae	>16	R	≤16	S	≤16	S	≤8	S	>16	R	>16	R	>32	R	>16	R	>16	R	≤1	S	≤1	S	>16/8	R	≤16	S	>4	R	≤2	S	>2	R	≤0.5	S	≤4	S	≤2	S	≤2/38	S	≤4	S	≤4	S
185	Klebsiella pneumoniae	>16	R	≤16	S	≤16	S	>16	R	>16	R	16	R	8	R	≤2	S	>16	R	≤1	S	≤1	S	16/8	I	≤16	S	≤2	S	4	N/R	≤1	S	1	I	≤4	S	≤2	S	≤2/38	S	8	I	≤4	S
186	Klebsiella pneumoniae	>16	R	>64	R	64	I	>16	R	>16	R	>16	R	>32	R	>16	R	>16	R	≤1	S	≤1	S	>16/8	R	≤16	S	>4	R	≤2	S	>2	R	≤0.5	S	≤4	S	4	I	≤2/38	S	≤4	S	>8	R
187	Klebsiella pneumoniae	>16	R	>64	R	>64	R	16	I	>16	R	>16	R	>32	R	>16	R	>16	R	≤1	S	≤1	S	>16/8	R	≤16	S	>4	R	≤2	S	>2	R	≤0.5	S	≤4	S	>4	R	>2/38	R	≤4	S	≤4	S
188	Klebsiella pneumoniae	>16	R	>64	R	≤16	S	≤8	S	>16	R	>16	R	>32	R	>16	R	>16	R	≤1	S	≤1	S	>16/8	R	≤16	S	>4	R	≤2	S	>2	R	≤0.5	S	>8	R	>4	R	>2/38	R	>8	R	>8	R
189	Klebsiella pneumoniae	>16	R	>64	R	64	I	≤8	S	>16	R	>16	R	>32	R	>16	R	>16	R	≤1	S	≤1	S	>16/8	R	>32	R	>4	R	≤2	S	>2	R	≤0.5	S	>8	R	>4	R	>2/38	R	>8	R	>8	R
190	Klebsiella pneumoniae	>16	R	>64	R	>64	R	>16	R	>16	R	>16	R	>32	R	>16	R	>16	R	>8	R	>8	R	>16/8	R	>32	R	>4	R	≤2	S	>2	R	2	R	>8	R	>4	R	>2/38	R	>8	R	>8	R
191	Klebsiella pneumoniae	>16	R	64	I	≤16	S	≤8	S	>16	R	>16	R	>32	R	>16	R	>16	R	≤1	S	≤1	S	>16/8	R	≤16	S	>4	R	≤2	S	>2	R	≤0.5	S	≤4	S	>4	R	>2/38	R	>8	R	>8	R
192	Klebsiella pneumoniae	>16	R	64	I	≤16	S	≤8	S	>16	R	>16	R	>32	R	16	R	>16	R	≤1	S	≤1	S	>16/8	R	≤16	S	>4	R	≤2	S	>2	R	≤0.5	S	>8	R	>4	R	>2/38	R	>8	R	>8	R
193	Klebsiella pneumoniae	>16	R	64	I	≤16	S	≤8	S	>16	R	>16	R	>32	R	>16	R	>16	R	≤1	S	≤1	S	>16/8	R	≤16	S	>4	R	≤2	S	≤1	S	≤0.5	S	≤4	S	≤2	S	>2/38	R	>8	R	≤4	S
194	Klebsiella pneumoniae	>16	R	64	I	≤16	S	>16	R	>16	R	16	R	>32	R	>16	R	>16	R	≤1	S	≤1	S	>16/8	R	≤16	S	>4	R	≤2	S	>2	R	2	R	>8	R	>4	R	>2/38	R	>8	R	8	I
195	Klebsiella pneumoniae	>16	R	>64	R	64	I	≤8	S	>16	R	>16	R	>32	R	>16	R	>16	R	≤1	S	≤1	S	>16/8	R	≤16	S	>4	R	≤2	S	>2	R	≤0.5	S	>8	R	>4	R	>2/38	R	>8	R	>8	R
196	Klebsiella pneumoniae	>16	R	64	I	≤16	S	≤8	S	>16	R	>16	R	>32	R	>16	R	>16	R	≤1	S	≤1	S	>16/8	R	≤16	S	>4	R	4	N/R	>2	R	≤0.5	S	≤4	S	>4	R	>2/38	R	>8	R	≤4	S
197	Klebsiella pneumoniae	>16	R	64	I	≤16	S	≤8	S	>16	R	16	R	>32	R	>16	R	>16	R	≤1	S	≤1	S	>16/8	R	≤16	S	>4	R	≤2	S	>2	R	≤0.5	S	>8	R	>8	R	>2/38	R	>8	R	>8	R
198	Klebsiella pneumoniae	>16	R	64	I	64	I	>16	R	>16	R	>16	R	>32	R	>16	R	>16	R	≤1	S	≤1	S	>16/8	R	≤16	S	>4	R	>4	N/R	>2	R	≤0.5	S	≤4	S	≤2	S	≤2/38	S	>8	R	>8	R
199	Klebsiella pneumoniae	>16	R	>64	R	>64	R	>16	R	>16	R	>16	R	>32	R	>16	R	>16	R	4	R	>8	R	>16/8	R	≤16	S	>4	R	≤2	S	>2	R	2	R	≤4	S	>4	R	>2/38	R	≤4	S	≤4	S
200	Klebsiella pneumoniae	>16	R	64	I	≤16	S	≤8	S	>16	R	16	R	>32	R	>16	R	>16	R	≤1	S	≤1	S	16/8	I	≤16	S	>4	R	≤2	S	>2	R	≤0.5	S	>8	R	>4	R	>2/38	R	>8	R	>8	R
201	Klebsiella pneumoniae	>16	R	64	I	≤16	S	≤8	S	>16	R	8	I	>32	R	8	I	16	R	≤1	S	≤1	S	16/8	I	≤16	S	>4	R	≤2	S	>2	R	≤0.5	S	≤4	S	4	I	>2/38	R	>8	R	8	I
202	Klebsiella pneumoniae	>16	R	>64	R	>64	R	>16	R	>16	R	>16	R	>32	R	≤2	S	>16	R	≤1	S	≤1	S	>16/8	R	≤16	S	>4	R	≤2	S	>2	R	1	I	≤4	S	>4	R	≤2/38	S	≤4	S	≤4	S
203	Klebsiella pneumoniae	>16	R	64	I	≤16	S	≤8	S	>16	R	8	I	>32	R	>16	R	16	R	≤1	S	≤1	S	>16/8	R	≤16	S	>4	R	≤2	S	2	I	≤0.5	S	≤4	S	≤2	S	≤2/38	S	>8	R	8	I
204	Klebsiella pneumoniae	>16	R	≤16	S	≤16	S	≤8	S	>16	R	16	R	>32	R	>16	R	>16	R	≤1	S	≤1	S	16/8	I	≤16	S	>4	R	≤2	S	≤1	S	≤0.5	S	≤4	S	≤2	S	≤2/38	S	≤4	S	≤4	S
205	Klebsiella pneumoniae	>16	R	>64	R	>64	R	>16	R	>16	R	>16	R	>32	R	>16	R	>16	R	≤1	S	≤1	S	>16/8	R	≤16	S	>4	R	≤2	S	>2	R	1	I	>8	R	>4	R	>2/38	R	>8	R	>8	R
206	Klebsiella pneumoniae	>16	R	>64	R	>64	R	≤8	S	>16	R	>16	R	>32	R	>16	R	>16	R	≤1	S	≤1	S	>16/8	R	≤16	S	>4	R	≤2	S	>2	R	≤0.5	S	≤4	S	>4	R	>2/38	R	>8	R	8	I
207	Klebsiella pneumoniae	>16	R	>64	R	64	I	>16	R	>16	R	>16	R	>32	R	8	I	16	R	≤1	S	≤1	S	>16/8	R	≤16	S	>4	R	≤2	S	>2	R	2	R	8	I	>4	R	≤2/38	S	≤4	S	>8	R
208	Klebsiella pneumoniae	>16	R	>64	R	>64	R	>16	R	>16	R	>16	R	>32	R	>16	R	>16	R	≤1	S	≤1	S	>16/8	R	≤16	S	>4	R	>4	N/R	≤1	S	2	R	≤4	S	≤2	S	≤2/38	S	≤4	S	≤4	S
209	Klebsiella pneumoniae	>16	R	64	I	≤16	S	≤8	S	>16	R	4	S	>32	R	>16	R	>16	R	≤1	S	≤1	S	>16/8	R	≤16	S	>4	R	≤2	S	>2	R	≤0.5	S	≤4	S	>4	R	>2/38	R	>8	R	>8	R
210	Klebsiella pneumoniae	>16	R	≤16	S	≤16	S	≤8	S	16	I	16	R	8	R	≤2	S	>16	R	≤1	S	≤1	S	16/8	I	≤16	S	>4	R	≤2	S	≤1	S	≤0.5	S	≤4	S	≤2	S	≤2/38	S	≤4	S	≤4	S
211	Klebsiella pneumoniae	>16	R	≤16	S	≤16	S	≤8	S	>16	R	8	I	>32	R	>16	R	16	R	≤1	S	≤1	S	≤8/4	S	≤16	S	>4	R	≤2	S	≤1	S	≤0.5	S	≤4	S	≤2	S	≤2/38	S	≤4	S	≤4	S
212	Klebsiella pneumoniae	>16	R	≤16	S	≤16	S	≤8	S	>16	R	>16	R	>32	R	>16	R	>16	R	≤1	S	≤1	S	>16/8	R	≤16	S	>4	R	≤2	S	>2	R	≤0.5	S	>8	R	>4	R	≤2/38	S	≤4	S	8	I
213	Klebsiella pneumoniae	>16	R	>64	R	>64	R	>16	R	>16	R	>16	R	>32	R	>16	R	>16	R	≤1	S	≤1	S	>16/8	R	≤16	S	>4	R	≤2	S	>2	R	2	R	>8	R	>4	R	>2/38	R	>8	R	>8	R
214	Klebsiella pneumoniae	>16	R	>64	R	>64	R	>16	R	>16	R	>16	R	>32	R	>16	R	>16	R	≤1	S	≤1	S	>16/8	R	>32	R	>4	R	≤2	S	>2	R	2	R	>8	R	>4	R	>2/38	R	≤4	S	>8	R
215	Klebsiella pneumoniae	>16	R	64	I	64	I	≤8	S	>16	R	>16	R	>32	R	>16	R	>16	R	≤1	S	≤1	S	>16/8	R	≤16	S	>4	R	≤2	S	>2	R	≤0.5	S	>8	R	>4	R	>2/38	R	>8	R	>8	R
216	Klebsiella pneumoniae	>16	R	64	I	≤16	S	≤8	S	>16	R	>16	R	>32	R	>16	R	>16	R	≤1	S	≤1	S	>16/8	R	≤16	S	>4	R	≤2	S	>2	R	≤0.5	S	>8	R	>4	R	>2/38	R	>8	R	8	I
217	Klebsiella pneumoniae	>16	R	64	I	≤16	S	≤8	S	>16	R	>16	R	>32	R	>16	R	>16	R	≤1	S	≤1	S	>16/8	R	≤16	S	>4	R	≤2	S	>2	R	≤0.5	S	≤4	S	4	I	≤2/38	S	8	I	≤4	S
218	Klebsiella pneumoniae	>16	R	64	I	≤16	S	≤8	S	>16	R	>16	R	>32	R	>16	R	>16	R	≤1	S	≤1	S	>16/8	R	≤16	S	>4	R	≤2	S	≤1	S	≤0.5	S	>8	R	≤2	S	≤2/38	S	>8	R	>8	R
219	Klebsiella pneumoniae	>16	R	>64	R	≤16	S	≤8	S	>16	R	>16	R	>32	R	>16	R	>16	R	≤1	S	≤1	S	>16/8	R	≤16	S	>4	R	≤2	S	>2	R	≤0.5	S	>8	R	≤2	S	≤2/38	S	≤4	S	>8	R
220	Klebsiella pneumoniae	>16	R	>64	R	≤16	S	>16	R	>16	R	4	S	>32	R	>16	R	>16	R	≤1	S	≤1	S	>16/8	R	≤16	S	>4	R	≤2	S	≤1	S	2	R	>8	R	>4	R	>2/38	R	>8	R	8	I
221	Klebsiella pneumoniae	>16	R	>64	R	≤16	S	≤8	S	>16	R	>16	R	>32	R	>16	R	>16	R	≤1	S	≤1	S	>16/8	R	≤16	S	>4	R	≤2	S	>2	R	≤0.5	S	>8	R	>4	R	>2/38	R	>8	R	>8	R
222	Klebsiella pneumoniae	>16	R	64	I	≤16	S	≤8	S	>16	R	16	R	>32	R	16	R	>16	R	≤1	S	≤1	S	>16/8	R	≤16	S	>4	R	≤2	S	>2	R	≤0.5	S	>8	R	>4	R	>2/38	R	>8	R	>8	R
223	Klebsiella pneumoniae	>16	R	≤16	S	≤16	S	≤8	S	>16	R	>16	R	>32	R	>16	R	>16	R	≤1	S	≤1	S	16/8	I	≤16	S	>4	R	≤2	S	>2	R	≤0.5	S	≤4	S	4	I	≤2/38	S	≤4	S	≤4	S
224	Klebsiella pneumoniae	>16	R	>64	R	>64	R	≤8	S	>16	R	>16	R	>32	R	>16	R	>16	R	≤1	S	≤1	S	>16/8	R	≤16	S	>4	R	≤2	S	>2	R	≤0.5	S	≤4	S	≤2	S	≤2/38	S	>8	R	≤4	S
225	Klebsiella pneumoniae	>16	R	≤16	S	≤16	S	≤8	S	>16	R	16	R	>32	R	>16	R	16	R	≤1	S	≤1	S	16/8	I	≤16	S	>4	R	≤2	S	>2	R	≤0.5	S	>8	R	>4	R	>2/38	R	>8	R	>8	R
226	Klebsiella pneumoniae	>16	R	64	I	≤16	S	≤8	S	>16	R	>16	R	>32	R	>16	R	>16	R	≤1	S	≤1	S	>16/8	R	≤16	S	>4	R	≤2	S	>2	R	≤0.5	S	>8	R	>4	R	>2/38	R	>8	R	>8	R
227	Klebsiella pneumoniae	>16	R	64	I	≤16	S	16	I	>16	R	>16	R	>32	R	>16	R	>16	R	≤1	S	≤1	S	>16/8	R	≤16	S	>4	R	≤2	S	>2	R	≤0.5	S	>8	R	>4	R	>2/38	R	>8	R	>8	R
228	Klebsiella pneumoniae	>16	R	≤16	S	≤16	S	≤8	S	>16	R	16	R	>32	R	>16	R	16	R	≤1	S	≤1	S	>16/8	R	≤16	S	>4	R	≤2	S	>2	R	≤0.5	S	>8	R	>4	R	>2/38	R	>8	R	>8	R
AMP, ampicillin; TIM, ticarcillin-clavulanate; TZP, piperacillin/tazobactam; FOX, cefoxitin; CXM, cefuroxime; CAZ, ceftazidime; CTX, cefotaxime; FEP, cefepime; AZT, aztreonam; MEM, meropenem; IPM, imipenem; SAM, ampicillin/sulbactam; AMK, amikacin; CFZ, cefazolin;
CST, colistin; CIP, ciprofloxacin; ERT, ertapenem; GEN, gentamicin; LVX, levofloxacin; TMP/SMX, trimethoprim-sulfamethoxazole; TET, tetracycline; TOB, tobramycin; R, resistant; S, susceptible; I: intermediate; N/A, not abvailable; N/R, not reported.
